# Supplementary material for: The Use of Neurologic Music Therapy in Post-Stroke Aphasia Recovery: A Case Report on Linguistic Improvements and fMRI Correlates
Source: J Clin Med. 2025 May 14;14(10):3436. doi: 10.3390/jcm14103436 (PMC12112711; doi:10.3390/jcm14103436)
Supplement: Supplementary file 1 [file jcm-14-03436-s001.zip]

Archive with 1 entries (1 files):
- jcm-3582564-supplementary.pdf
